# Supplementary material for: Impact of the COVID-19 Pandemic on the Incidence of Suicidal Behaviors: A Retrospective Analysis of Integrated Electronic Health Records in a Population of 7.5 Million
Source: Int J Environ Res Public Health. 2022 Nov 2;19(21):14364. doi: 10.3390/ijerph192114364 (PMC9654221; doi:10.3390/ijerph192114364)
Supplement: Supplementary file 1 [file ijerph-19-14364-s001.zip]

Archive with 1 entries (1 files):
- ijerph-1963777-Supplementary File S1.pdf
